# Supplementary material for: Streamlining intersectoral provision of real-world health data: a service platform for improved clinical research and patient care
Source: Front Med (Lausanne). 2024 Jun 5;11:1377209. doi: 10.3389/fmed.2024.1377209 (PMC11188485; doi:10.3389/fmed.2024.1377209)
Supplement: Supplementary File 2 — Example table for the semantic mapping of vital parameter: observation_vital_parameter_loinc_code.csv (CSV). [file Table_2.CSV]

dwh_source_column	dwh_source_value	fhir_code	fhir_display	version	value_set_url	extension_url	code_system_url	last_updated_at
		8884-9	Heart rate rhythm				http://loinc.org
		251377007	Abdominal pressure				http://snomed.info/sct
